# Supplementary material for: Performance Modeling of Lightweight Retrieval-Augmented Large Language Models for Low-Resource Plastic Surgery Settings
Source: Bioengineering (Basel). 2026 Mar 25;13(4):378. doi: 10.3390/bioengineering13040378 (PMC13113923; doi:10.3390/bioengineering13040378)
Supplement: Supplementary file 1 [file bioengineering-13-00378-s001.zip]

Archive with 1 entries (1 files):
- bioengineering-4163279-supplementary.pdf
